# Supplementary material for: The Efficacy of Mebeverine in the Treatment of Irritable Bowel Syndrome—A Systematic Review
Source: J Clin Med. 2022 Feb 17;11(4):1044. doi: 10.3390/jcm11041044 (PMC8879004; doi:10.3390/jcm11041044)
Supplement: Supplementary file 1 [file jcm-11-01044-s001.zip]

Archive with 1 entries (1 files):
- jcm-1586401-supplementary.pdf
